# Supplementary material for: Recent advances in understanding genetic variants associated with growth, carcass and meat productivity traits in sheep (Ovis aries): an update
Source: Arch Anim Breed. 2019 Oct 23;62(2):579–83. doi: 10.5194/aab-62-579-2019 (PMC6904904; doi:10.5194/aab-62-579-2019)
Supplement: The supplement related to this article is available online at: https://doi.org/10.5194/aab-62-579-2019-supplement. [file aab-62-579-supplement.zip]

Archive with 3 entries (3 files):
- aab-62-579-2019-supplement-title-page.pdf
- 20190225_gene_set_enrichment.docx
- 20190610_Supplementary_tables for_Ovines_2018_paper.xlsx
